# Supplementary material for: Reproductive Pattern of Parous Women and the Risk of Cancer in Later Life
Source: Cancers (Basel). 2021 Jul 24;13(15):3731. doi: 10.3390/cancers13153731 (PMC8345127; doi:10.3390/cancers13153731)
Supplement: Supplementary file 1 [file cancers-13-03731-s001.zip]

Archive with 1 entries (1 files):
- cancers-1283081-supplementary.pdf
